# Supplementary material for: Role of Intestinal Inflammation and Permeability in Patients with Acute Heart Failure
Source: Medicina (Kaunas). 2023 Dec 20;60(1):8. doi: 10.3390/medicina60010008 (PMC10821136; doi:10.3390/medicina60010008)
Supplement: Supplementary file 1 [file medicina-60-00008-s001.zip]

Archive with 1 entries (1 files):
- medicina-2666035-supplementary.pdf
